# Supplementary material for: Time-Dependent Changes in Hematoma Expansion Rate after Supratentorial Intracerebral Hemorrhage and Its Relationship with Neurological Deterioration and Functional Outcome
Source: Diagnostics (Basel). 2024 Jan 31;14(3):308. doi: 10.3390/diagnostics14030308 (PMC10855868; doi:10.3390/diagnostics14030308)
Supplement: Supplementary file 1 [file diagnostics-14-00308-s001.zip]

Archive with 1 entries (1 files):
- diagnostics-2829298-supplementary.pdf
